# Supplementary material for: Machine Learning and Intelligent Diagnostics in Dental and Orofacial Pain Management: A Systematic Review
Source: Pain Res Manag. 2021 Apr 26;2021:6659133. doi: 10.1155/2021/6659133 (PMC8093041; doi:10.1155/2021/6659133)
Supplement: Supplementary Materials — Supplementary Table S1: summary findings of literature for dental diseases. Supplementary Table S2: summary findings of literature for periodontal diseases. Supplementary Table S3: summary findings of literature for dental trauma and neuralgias. Supplementary Table S4: summary findings of the literature on cystic and neoplastic lesions. Supplementary Table S5: summary findings of the literature on glandular disorders. Supplementary Table S6: summary findings of the literature on bone and joint disorders. Supplementary Material S7. [file 6659133.f1.zip]

Archive with 7 entries (7 files):
- 6659133.f1/Supplementary file S7 (updated on 7.2.21).pdf
- 6659133.f1/Table 1. Dental and endodontics.docx
- 6659133.f1/Table 2. Periodontology.docx
- 6659133.f1/Table 3. Trauma and Neuralgia.docx
- 6659133.f1/Table 4. Cystic and neoplastic lesions.docx
- 6659133.f1/Table 5. Glandular disorders.docx
- 6659133.f1/Table 6. Bone and joint disorders.docx
